# Supplementary material for: Effect of the Propionylation Method on the Deformability under Thermal Pressure of Block-Shaped Wood
Source: Molecules. 2021 Jun 10;26(12):3539. doi: 10.3390/molecules26123539 (PMC8229580; doi:10.3390/molecules26123539)
Supplement: Supplementary file 1 [file molecules-26-03539-s001.zip]

Archive with 1 entries (1 files):
- molecules-1240496-supplementary.pdf
